# Supplementary material for: Size-based niche partitioning permits coexistence in natural populations of Nicrophorus spp
Source: Environ Entomol. 2025 Oct 28;54(6):1412–22. doi: 10.1093/ee/nvaf087 (PMC12716276; doi:10.1093/ee/nvaf087)
Supplement: nvaf087_Supplementary_Data [file nvaf087_supplementary_data.zip]

Archive with 2 entries (2 files):
- Alt text.docx
- Supplementary materials.docx
